# Supplementary material for: Homozygous Missense Variants in NTNG2, Encoding a Presynaptic Netrin-G2 Adhesion Protein, Lead to a Distinct Neurodevelopmental Disorder
Source: Am J Hum Genet. 2019 Oct 24;105(5):1048–56. doi: 10.1016/j.ajhg.2019.09.025 (PMC6849109; doi:10.1016/j.ajhg.2019.09.025)
Supplement: Document S2. Table S1 [file mmc2.xlsx]

## Sheet: Table 1 (homozygous)
Table S1: Clinical Characteristics of Individuals with Homozygous NTNG2 Variants
	Family 1		Family 2			Family 3		Family 4		Family 5				Family 6		Family 7
Individual (*)	IV:2	IV:3	IV:1 (27057)	IV:2 (27057C)	IV:3 (27057E)	IV:1	IV:2	II:1	II:2	IV:1 (12000)	IV:2 (12003)	IV:4(9717)	IV:5 (9718)	IV:1 (5701)	IV:2 (5702)	II:1
Ethnicity	Persian	Persian	Bakhtiari	Bakhtiari	Bakhtiari	Persian	Persian	Hispanic	Hispanic	Kurdish	Kurdish	Kurdish	Kurdish	Arabic	Arabic	Bangladeshi
Sex	male	female	male	male	female	female	female	female	male	male	male	female	male	male	male	female
Age at exam	18 y	10 y	11 y	16 y	9 y	15 y	11 y	11 y	21 y	11 y	1.25 y	9 y	5 y	11 y	8 y	3 y
GA	term	term	term	term	term	term	term	term	NA	FT	FT	FT	FT	FT	FT	FT
Birth weight (SD)	3.2 kg (+0.1)	2.8 kg (-0.6)	3.65 kg (+0.9)	2.2 kg (-2.2)	2.8 kg (-0.8)	2.43 kg (-1.4)	2.6 kg (-1.0)	3.6 kg (+0.4)	NA	3.25 kg (-0.7)	4 kg (+0.9)	2.3 kg (-2.1)	3.4 kg (-0.4)	NA	NA	2.5 kg (-2.1)
Birth OFC (SD)	WNL	35 cm (+0.2)	35 cm (+0.6)	30 cm (-2.7)	WNL	33 cm	31 cm									32 cm
FTT	no	no	no	no	no	NA	NA	NA	NA	yes	yes, mild	yes	yes	NA	NA	NA
Height (SD)	172 cm (-0.4)	143 cm (+0.7)	128 cm (-2.2)	136 cm (-4.4)	100 cm (-5.9)	153 (-1.4)	131 (-1.2)	122.5 cm (-1.4) at 8y6m	157.5 cm (-2.5) at 18y5m	NA	79 cm (+0.1)	105 cm (-4.7)	92 cm (-3.6)	142 cm (-0.2)	123 cm (-0.8)	95 cm (0.7)
Weight (SD)	49 kg (-2)	29 kg (-0.8)	27 kg (-1.8)	28.5 kg (-6.0)	19 kg (-3.3)	27 kg (-5.9)	22 kg (-3.2)	22.5 kg (-2.8)	38.6 kg (-3.4) at 18y5m	NA	9.4 kg (-1.5)	13.5 kg (-3.9)	11 kg (-3.9)	26 kg (-2)	19 kg (-2)	12.8 kg (-0.3)
OFC (SD)	53 cm (-1.4)	49.5 cm (-2.1)	52 cm (-0.9)	52 cm (-2.1)	49 cm (-2.7)	56 (+1.6)	53 (+0.3)	50.5 cm (-2.1)	NA	NA	WNL	49.5 cm (-2)	50.5 cm (-0.4)	53 cm (-0.2)	50 cm (-1.7)	49 cm
Development
Intellectual disability	severe	severe	profound	profound	profound	severe	severe	severe	yes, unspecified	severe	severe	severe	severe	profound	severe	severe
Regression	no	no	no	no	no	no	no	no	no	yes	no	no	no	no	no	yes
Gross motor	nonambulatory	walked at 2.5 y	nonambulatory	nonambulatory	nonambulatory	nonambulatory	nonambulatory	nonambulatory	delayed	delayed, sit unsupported at 7 y	NA	nonambulatory	nonambulatory	walked at 3 y	walked at 3 y	walked at 30 m
Language	nonverbal	nonverbal	nonverbal	nonverbal	nonverbal	nonverbal	nonverbal	nonverbal	delayed	delayed, few words only	NA	nonverbal	nonverbal	delayed, few words only	delayed, few words only	nonverbal
Behavior	autism, hand and facial stereotypy, screaming/laughing spells, anxiety, sleep problems, aggression, hand-biting	autism, hand and facial stereotypy, screaming/laughing spells, anxiety, sleep problems, aggression, hyperactivity, bruxism, hand-biting	autism, hand and facial stereotypy, screaming/laughing spells, anxiety, sleep problems, hyperactivity, bruxism, hand-biting	autism, hand and facial stereotypy, screaming/laughing spells, anxiety, sleep problems, hyperactivity, bruxism, hand-biting	autism, hand and facial stereotypy, screaming/laughing spells, anxiety, sleep problems, hyperactivity, bruxism, hand-biting	hand and facial stereotypy, spells of laughing/screaming	hand and facial stereotypy, spells of laughing/screaming	hand and facial stereotypy, spells of laughing/screaming, sleep problems, self-injury	spells of screaming/laughing, hyperactivity, self-injury	autism, hand stereotypy, spells of screaming/laughing, sleep problems	sleep problems	autism, hand and facial stereotypy, spells of screaming/laughing, anxiety, sleep problems, bruxism	autism, hand and facial stereotypy, sleep problems, bruxism	autism, spells of screaming/ laughing, bruxism, hyperactivity	aggression, hyperactivity	autism, head nodding, Angelman-like features with smiling/clapping, hand stereotypy, screaming spells, restlessness
Neurologic Findings
Physical features	hypotonia in infancy, tremor, muscle weakness	hypotonia in infancy, tremor, ataxia, muscle weakness	hypotonia in infancy, hyporeflexia, muscle weakness/atrophy	hypotonia in infancy, muscle weakness/atrophy	hypotonia in infancy, muscle weakness/atrophy	hypotonia in infancy, hyporeflexia, muscle weakness/atrophy	hypotonia in infancy, hyporeflexia, muscle weakness/atrophy	hypotonia in infancy, hyporeflexia, dystonia, spasticity, muscle weakness/atrophy	hypotonia in infancy, able to walk once but now uses wheelchair, muscle weakness/atrophy	hypotonia in infancy	hypotonia in infancy, mild dystonia and spasticity, muscle atrophy/weakness, hyporeflexia	mild dystonia and spasticity followed by severe hypotonia, muscle atrophy/weakness, hyporeflexia	mild dystonia and spasticity followed by severe hypotonia, muscle atrophy/weakness, hyporeflexia	hyperreflexia and spasticity	hyperreflexia and spasticity	"jerky" movements, hypotonia, muscle weakness/atrophy
Brain imaging	MRI (12 years): normal	NA	CT (9 months): Mild cortical atrophy, MRI (1 y and 6 years): WM abnormality	NA	NA	MRI (2 years): normal	MRI (4 months): mild brain atrophy	MRI (1 y): normal	NA	NA	NA	MRI (2y9m): mild ventriclulomegaly, mild cerebral and cerebellar volume loss, slight deep WM paucity, borderline low to normal size CC	MRI (9m): WM abnormalities, thin CC, generous anterior CSF, mild cerebral and cerebellar atrophy	MRI (5y4m): mild atrophic brain changes with mega-cisterna magna	MRI (2y7m): mild atrophic brain changes	MRI abnormal
Seizures (onset)	No	No	focal seizures responsive to VPA (5 y)	no	no	no	no	myoclonic epilepsy poorly controlled on VPA and Keppra (infancy)	yes on Keppra and lamotrigine (infancy)	no	no	no	no	possible complex partial	no	yes (10 m)
EEG	normal	abnormal	abnormal	normal	normal	NA	NA	abnormal	abnormal	NA	NA	NA	NA	abnormal		abnormal
Miscellaneous
Dysmorphic, gastrointestinal, ocular and other features	constipation, bloating	constipation, bloating	acrocephaly, constipation	drooling, constipation	drooling, constipation	low set ears, esotropia, chest deformity, constipation	low set ears, nystagmus, chest deformity, constipation, severe bloating	drooling, constipation	drooling, constipation	NA, constipation	hypotelorism, constipation	hypotelorism, tapered fingers, strabismus, constipation	hypotelorism, short philtrum, strabismus, drooling, constipation	frontal bossing, deep set eyes, anteverted nares, downturned mouth,	brachycephaly, frontal bossing, deep set eyes, anteverted nares, downturned mouth	drooling, severe constipation and bloating
Abbreviations: GA, gestational age at birth; y, years; m, months; FTT, failure to thrive; CC, corpus collosum; WM, white matter; VPA, valproic acid; NA, not ascertained/unknown; SD, standard deviation (when not directly provided back-calculated from CDC growth charts); WNL, reported within normal limits
* original study code in parantheses
